# Supplementary material for: Bioinformatics Analysis of Allele Frequencies and Expression Patterns of ACE2, TMPRSS2 and FURIN in Different Populations and Susceptibility to SARS-CoV-2
Source: Genes (Basel). 2021 Jul 5;12(7):1041. doi: 10.3390/genes12071041 (PMC8303858; doi:10.3390/genes12071041)
Supplement: Supplementary file 1 [file genes-12-01041-s001.zip]

Archive with 1 entries (1 files):
- genes-1215509-supplementary.pdf
